# Supplementary material for: Novel Methodological Tools for Behavioral Interventions: The Case of HRV-Biofeedback. Sham Control and Quantitative Physiology-Based Assessment of Training Quality and Fidelity
Source: Sensors (Basel). 2021 May 25;21(11):3670. doi: 10.3390/s21113670 (PMC8197468; doi:10.3390/s21113670)
Supplement: Supplementary file 1 [file sensors-21-03670-s001.zip]

Archive with 1 entries (1 files):
- sensors-1209336-supplementary.pdf
